# Supplementary material for: Combined Supplementation of Live Yeast and Yeast Postbiotics Enhances Antioxidant Capacity and Intestinal Health in Weaned Piglets
Source: Antioxidants (Basel). 2026 May 14;15(5):623. doi: 10.3390/antiox15050623 (PMC13203434; doi:10.3390/antiox15050623)
Supplement: Supplementary file 1 [file antioxidants-15-00623-s001.zip]

Archive with 1 entries (1 files):
- antioxidants-4241069-supplementary.pdf
